# Supplementary material for: Albuminuria Is Associated with Endothelial Dysfunction and Elevated Plasma Endothelin-1 in Sickle Cell Anemia
Source: PLoS One. 2016 Sep 26;11(9):e0162652. doi: 10.1371/journal.pone.0162652 (PMC5036885; doi:10.1371/journal.pone.0162652)
Supplement: S1 File — (XLTX) [file pone.0162652.s001.xltx]

## Sheet: S1_File-excel
study_id	age1	sex1	geno1	hyp_diam1	b1_diam1	ntg_diam2_1	b2_diam1	fmd1	ntmd1	hyp_VTI1	total_ur_prot1	crcl_corr1	ht1	wt1	wbc1	hgb1	plt1	retic1	hbf1	creat1	egfr1	tot_bili1	dir_bili1	ldh1	ind_bili1	aliq_ratio1	Triglyc1	Tot_chol1	lDl_chol1	hdl_chol1	non_hdl_chol1	sys_bp	dias_bp	alb_creat	alb_creat_dis	result_v	group	dil_fac	m_res_v	result_pl	result_et
SCD004	32	0	1	3.03	2.76	3.59	2.71	9.78261	32.4723	8	93	245	164	62	5	11	339	3.9	9.2	0.46	152.551	3.1	0.09	739	3.01	6	63	136	86	37	99	113	64	6.4	1	55.609	1		86.064	9	0.251
SCD002	57	0	1	4.11	3.97	4.29	3.8	3.52645	12.8947	24	186	216	166.5	53.8	7.5	5.8	230	10	1.8	0.56	119.961	6.3	0.09	1946	6.21	9.43	84	132	58	57	75	97	66	9.42	1	86.813	1	2212.62	156.038	12	0.469
SCD0022	38	0	1	3.08	3.03	3.25	2.82	1.65017	15.2482	16	842	99	169	59.8	4.8	7.7	356	3	11.6	0.7	127.386	1.1	0.2	791	0.9	569.2	135	183	104	52	131	107	63	583.2	3	86.371	3	1407.96	113.49	16	0.671
SCD0011	57	1	1	4.29	4.3	4.69	4.23	-0.232558	10.8747	23	1125	80	172	77.8	11.2	9.5	311	6	18	1.01	95.2499	2.8	0.4	750	2.4	515.6	145	150	54	67	83	151	83	507.3	3	29.321	2	1428.78	156.157	19	0.737
SCD0026	27	1	1	3.74	3.38			10.6509			210		170.1	67.1	5.8	9	224	11.8	6.3	0.69	150.785	3.3	0.3	1348	3	57.6	73	128	78	35	93	111	55	57.6	2	179.751	2	1346	220.902	39	0.803
SCD0025	66	1	1	4.61	4.52	5.01	4.5	1.99115	11.3333	76	1701	53	173	78.2	4.8	8.8	372	3.4	13.4	1.27	67.785	2.2	0.3	759	1.9	1210.2	110	124	55	47	77	167	82	1011	3	36.474	3	1446.44	65.474	11	1.018
SCD0023	51	1	1	3.59	3.5	4.14	3.54	2.57143	16.9492	7	1388	35	168	76.7	8.5	8	454	5	0.2	1.7	52.9396	2.6	0.3	998	2.3	691.2	107	171	99	51	120	150	81	706.7	3	47.587	3	1966.37	124.761	28	0.652
SCD0029	67	0	1	3.29	3.17	4.05	3.29	3.78549	23.1003	88			162.6	51.6	6.8	9.2	404	5		1.14	57.6203					30.7	57	159	97	51	108	120	63	30.7	2	58.035	1	1153.23	253.612	10	0.908
SCD008	57	0	1	3.67	3.45	4.47	3.49	6.37681	28.0802	5	216	111	157	60.3	4.9	8.6	266	4.5	16.1	0.67	113.088	2	0.09	811	1.91		69	137	53	70	67	145	66	142.7	2	200.307	2	1054.25	183.682	6	0.615
SCD001	50	1	1	4.03	3.78	5.02	3.81	6.61376	31.7585	5	506	124	167.2	70.8	8.1	11.9	113	10.1	15.2	0.7	127.533	4.2	0.09	936	4.11	454	85	152	93	42	110	131	83	518.9	3	59.678	3	941.326	267.501	31	1.29
SCD0015	46	0	1	4	3.72	4.8	3.73	7.52688	28.6863	6	104	98	175.3	161.2	6.3	9.4	475	5.1	24	0.58	128.111	0.9	0.3	528	0.6		116	133	73	37	96	123	58	3.5	1	243.23	1	1357.78	101.099	4	0.746
SCD0013	40	1	1	4	3.56	4.74	3.27	12.3596	44.9541	10	207	77	169.6	144.2	16.7	12.1	288	4.8	17.2	1.01	107.331	1.5	0.7	738	0.8	50.4	96	111	53	39	72	146	80	226.5	2	51.778	2	831.247	149.115	44	0.691
SCD007	31	1	1	3.45	3.19			8.15047			108	189	172.5	58.7	9.1	9.2	703	8.9	2.5	0.56	159.741	17.7	0.09	1093	17.61	11.7	49	110	67	33	77	94	52	27	1	100.176	1	1871.34	250.411	23	0.278
SCD009	37	0	1	3.09	2.74	3.72	2.68	12.7737	38.806	7	45	105	163.5	65.5	6.2	10.4	302	1.9	36.8	0.75	118.018	0.6	0.1	587	0.5	6.9	82	170	96	58	112	95	52	3.8	1	79.072	1	426.239	109.256	3	0.441
SCD0012	45	0	1	3.25	2.85	3.96	2.96	14.0351	33.7838	5	61	80	166.1	62.3	4.2	8.7	309	2.5	13.5	0.57	129.754	1.3	0.2	733	1.1	6.5	60	211	117	82	129	113	56	10.8	1	432.662	1	1562.86	131.234	5	0.692
SCD0024	42	0	1	3.17	2.83	3.66	2.77	12.0141	32.13	15	275	77	163.5	75.2	7.1	9	253	6.7	6.8	0.51	137.457	7.8	1	1327	6.8	315.3	109	124	55	47	77	138	76	326	3	50.164	3	2339	182.558	18	0.392
SCD0019	35	1	1	3.9	3.77	4.53	3.78	3.44828	19.8413	17	175	86	181.5	65.1	11.7	7.4	196	11.9	5.4	0.64	147.021	3.7	0.5	1430	3.2	111.1	87	109	55	37	72	109	55	95.8	2	50.722	2	2266.84	210.532	14	0.683
SCD003	45	1	1	3.87	3.48	4.56	3.45	11.2069	32.1739	150	479	150	178.2	67.4	7	8.8	384	9.8	12.7	0.62	138.848	4.8	0.09	648	4.71	211.5	71	103	39	50	53	176	77	203.7	2	38.089	2	829.464	129.561	14	0.819
SCD0018	40	0	1	3.63	3.24	4.22	3.24	12.037	30.2469	20	910	170	158.5	86.8	12.1	8	445	9.2	13	0.52	138.514	2.1	0.5	907	1.6	338.5	311	216	88	66	150	117	58	398.6	3	127.955	2	630.106	115.073	10	0.494
SCD0020	25	1	1	4.41	4.14			6.52174			112	116	175.4	69.1	8.6	9.9	374	11	4.1	0.64	157.72	3	0.1	803	2.9	23.8	110	116	56	38	78	120	67	48.6	2	138.857	2	664.479	99.189	4	0.579
SCD0028	34	0	1	3.27	2.83	3.47	2.89	15.5477	20.0692	124	424	60			10.6	5.8	189	19	5.4	1.38	57.6679	2	0.7	3540	1.3	46.5	252	96	27	19	77	133	60	47.6	2	39.548	2	2389.03	656.267	69	0.541
SCD006	27	0	1	4.36	3.77	4.55	3.87	15.6499	17.5711	32	93	153	163	95.8	8.6	9.5	637	5.2	23.5	0.53	150.81	1.3	0.09	573	1.21	6.5	131	166	109	31	135	121	72	11.5	1	290.801	1	569.456	181.214	5	0.277
SCD0030	48	0	1	3.49	3.3	3.41	3.38	5.75758	0.887574	89	140		172.7	59.88	4.9	7.5	313	9.9		1.1	68.7534	1.4	0.4	1324	1	122.3	166	192	98	61	131	117	56	114.9	2	26.855	2	3121.98	309.336	29	0.903
SCD0017
